# Supplementary material for: Clinical relevance of neutrophil-to-lymphocyte ratio and mean platelet volume in pediatric Henoch–Schonlein Purpura: a meta-analysis
Source: Bioengineered. 2021 Jan 8;12(1):286–95. doi: 10.1080/21655979.2020.1865607 (PMC8291875; doi:10.1080/21655979.2020.1865607)
Supplement: Supplemental Material [file KBIE_A_1865607_SM3228.zip]

Archive with 11 entries (10 files):
- supplement/
- supplement/Graphical abstract.tif
- supplement/Supplement 1.docx
- supplement/Supplement 2.docx
- supplement/Supplement 3.tif
- supplement/Supplement 4.tif
- supplement/Supplement 5.tif
- supplement/Supplement 6.tif
- supplement/Supplement 7.tif
- supplement/Supplement 8.tif
- supplement/Supplement 9.tif
